# Supplementary material for: anti-Ethyl aceto­hydroximate
Source: Acta Crystallogr Sect E Struct Rep Online. 2013 Aug 21;69(Pt 9):o1418. doi: 10.1107/S1600536813022368 (PMC3884389; doi:10.1107/S1600536813022368)
Supplement: Supplementary file 1 [file e-69-o1418-sup1.cif]

##############################################################################
#                                                                            #
# This CIF contains the data in a paper accepted for publication in          #
# Acta Crystallographica Section E. It conforms to the requirements of       #
# Notes for Authors for Acta Crystallographica Section E, and has been       #
# peer reviewed under the auspices of the IUCr Commission on Journals.       #
#                                                                            #
# Full details of the Crystallographic Information File format               #
# are given in the paper "The Crystallographic Information File (CIF):       #
# a New Standard Archive File for Crystallography" by S. R. Hall, F. H.      #
# Allen and I. D. Brown [Acta Cryst. (1991), A47, 655-685].                  #
#                                                                            #
# The current version of the core CIF dictionary is obtainable from          #
# ftp://ftp.iucr.org/pub/cif_core.dic.                                       #
#                                                                            #
# Software is freely available for graphical display of the structure(s)     #
# in this CIF. For information consult the CIF software page                 #
# http://www.iucr.org/resources/cif/software.                                #
#                                                                            #
# This file may be used for bona fide research purposes within the           #
# scientific community so long as proper attribution is given to the journal # 
# article from which it was obtained.                                        #
#                                                                            #
##############################################################################
data_I
_audit_creation_method     SHELXL-97
_journal_data_validation_number     ?
_journal_date_recd_electronic     2013-08-02
_journal_date_accepted     2013-08-08
_journal_name_full     'Acta Crystallographica, Section E'
_journal_year     2013
_journal_volume     69
_journal_issue      9
_journal_page_first     o1418
_journal_page_last     o1418
_journal_paper_category     QO
_journal_paper_doi     10.1107/S1600536813022368
_journal_coeditor_code     FF2116
_publ_contact_author_name     'Barbara Hachu\/la'
_publ_contact_author_address
;
Institute of Chemistry
University of Silesia
14 Bankowa Street
40-007 Katowice
Poland
;
_publ_contact_author_email     bhachula@o2.pl
_publ_contact_author_fax     '48(32)2599978'
_publ_contact_author_phone     '48(32)793198381'
_publ_section_title
;
<i>anti</i>-Ethyl acetohydroximate
;
loop_
    _publ_author_name
    _publ_author_address
    'Hachu\/la, Barbara'
;
Institute of Chemistry
University of Silesia
14 Bankowa Street
40-007 Katowice
Poland
;
    'Polasz, Anna'
;
Institute of Chemistry
University of Silesia
14 Bankowa Street
40-007 Katowice
Poland
;
    'Nowak, Maria'
;
Institute of Physics
University of Silesia
4 Uniwersytecka Street
40-007 Katowice
Poland
;
    'Kusz, Joachim'
;
Institute of Physics
University of Silesia
4 Uniwersytecka Street
40-007 Katowice
Poland
;
_chemical_name_systematic
;
Ethyl <i>N</i>-hydroxyethanecarboximidate
;
_chemical_name_common     '<i>anti</i>-Ethyl acetohydroximate'
_chemical_formula_moiety     'C4 H9 N O2'
_chemical_formula_sum     'C4 H9 N O2'
_chemical_formula_iupac     'C4 H9 N O2'
_chemical_formula_weight     103.12
_chemical_melting_point     ?
_chemical_melting_point_gt     296
_chemical_melting_point_lt     298
_symmetry_cell_setting     monoclinic
_symmetry_space_group_name_H-M     'C 2/c'
_symmetry_space_group_name_Hall     '-C 2yc'
loop_
    _symmetry_equiv_pos_as_xyz
    'x, y, z'
    '-x, y, -z+1/2'
    'x+1/2, y+1/2, z'
    '-x+1/2, y+1/2, -z+1/2'
    '-x, -y, -z'
    'x, -y, z-1/2'
    '-x+1/2, -y+1/2, -z'
    'x+1/2, -y+1/2, z-1/2'
_cell_length_a     19.9481(9)
_cell_length_b     4.41380(10)
_cell_length_c     13.3277(5)
_cell_angle_alpha     90.00
_cell_angle_beta     109.027(4)
_cell_angle_gamma     90.00
_cell_volume     1109.35(7)
_cell_formula_units_Z     8
_cell_measurement_reflns_used     6376
_cell_measurement_theta_min     3.0475
_cell_measurement_theta_max     34.4078
_cell_measurement_temperature     100(2)
_exptl_crystal_description     'needle'
_exptl_crystal_colour     'colourless'
_exptl_crystal_size_max     0.52
_exptl_crystal_size_mid     0.18
_exptl_crystal_size_min     0.14
_exptl_crystal_density_diffrn     1.235
_exptl_crystal_density_meas     ?
_exptl_crystal_density_method     'not measured'
_exptl_crystal_F_000     448
_exptl_absorpt_coefficient_mu     0.098
_exptl_absorpt_correction_type     multi-scan
_exptl_absorpt_process_details
;
(CrysAlis RED; Oxford Diffraction, 2006)
;
_exptl_absorpt_correction_T_min     0.50491
_exptl_absorpt_correction_T_max     1.00000
_exptl_special_details     ?
_diffrn_ambient_temperature     100(2)
_diffrn_radiation_type     MoK\a
_diffrn_radiation_wavelength     0.71073
_diffrn_radiation_source     'fine-focus sealed tube'
_diffrn_radiation_monochromator     graphite
_diffrn_measurement_device_type
;
Oxford Diffraction Xcalibur diffractometer with a Sapphire3 detector
;
_diffrn_measurement_method     \w-scan
_diffrn_detector_area_resol_mean     16.0328
_diffrn_reflns_number     6699
_diffrn_reflns_av_R_equivalents     0.0247
_diffrn_reflns_av_sigmaI/netI     0.0125
_diffrn_reflns_theta_min     3.23
_diffrn_reflns_theta_max     25.05
_diffrn_reflns_theta_full     25.05
_diffrn_measured_fraction_theta_max     0.987
_diffrn_measured_fraction_theta_full     0.987
_diffrn_reflns_limit_h_min     -22
_diffrn_reflns_limit_h_max     23
_diffrn_reflns_limit_k_min     -2
_diffrn_reflns_limit_k_max     5
_diffrn_reflns_limit_l_min     -15
_diffrn_reflns_limit_l_max     15
_diffrn_standards_number     ?
_diffrn_standards_interval_count     ?
_diffrn_standards_interval_time     ?
_diffrn_standards_decay_%     ?
_refine_special_details
;
Refinement of <i>F</i>^2^ against ALL reflections. The weighted <i>R</i>-factor
<i>wR</i> and goodness of fit <i>S</i> are based on <i>F</i>^2^, conventional
<i>R</i>-factors <i>R</i> are based on <i>F</i>, with <i>F</i> set to zero for
negative <i>F</i>^2^. The threshold expression of <i>F</i>^2^ >
\s(<i>F</i>^2^) is used only for calculating <i>R</i>-factors(gt) <i>etc</i>.
and is not relevant to the choice of reflections for refinement.
<i>R</i>-factors based on <i>F</i>^2^ are statistically about twice as large
as those based on <i>F</i>, and <i>R</i>- factors based on ALL data will be
even larger.
;
_reflns_number_total     970
_reflns_number_gt     868
_reflns_threshold_expression     I>2sigma(I)
_refine_ls_structure_factor_coef     Fsqd
_refine_ls_matrix_type     full
_refine_ls_R_factor_all     0.0378
_refine_ls_R_factor_gt     0.0340
_refine_ls_wR_factor_gt     0.0964
_refine_ls_wR_factor_ref     0.0982
_refine_ls_goodness_of_fit_ref     1.082
_refine_ls_restrained_S_all     1.082
_refine_ls_number_reflns     970
_refine_ls_number_parameters     69
_refine_ls_number_restraints     0
_refine_ls_hydrogen_treatment     mixed
_refine_ls_weighting_scheme     calc
_refine_ls_weighting_details
         'calc w=1/[\s^2^(Fo^2^)+(0.0616P)^2^+0.5949P] where P=(Fo^2^+2Fc^2^)/3'
_atom_sites_solution_hydrogens     geom
_atom_sites_solution_primary     direct
_atom_sites_solution_secondary     difmap
_refine_ls_shift/su_max     0.000
_refine_ls_shift/su_mean     0.000
_refine_diff_density_max     0.217
_refine_diff_density_min     -0.215
_refine_ls_extinction_method     none
_refine_ls_extinction_coef     ?
loop_
    _atom_type_symbol
    _atom_type_description
    _atom_type_scat_dispersion_real
    _atom_type_scat_dispersion_imag
    _atom_type_scat_source
    'C' 'C' 0.0033 0.0016
                         'International Tables Vol C Tables 4.2.6.8 and 6.1.1.4'
    'H' 'H' 0.0000 0.0000
                         'International Tables Vol C Tables 4.2.6.8 and 6.1.1.4'
    'N' 'N' 0.0061 0.0033
                         'International Tables Vol C Tables 4.2.6.8 and 6.1.1.4'
    'O' 'O' 0.0106 0.0060
                         'International Tables Vol C Tables 4.2.6.8 and 6.1.1.4'
_computing_data_collection
;
CrysAlis CCD (Oxford Diffraction, 2006)
;
_computing_cell_refinement
;
CrysAlis RED (Oxford Diffraction, 2006)
;
_computing_data_reduction
;
CrysAlis RED (Oxford Diffraction, 2006)
;
_computing_structure_solution     'SHELXS97 (Sheldrick, 2008)'
_computing_structure_refinement     'SHELXL97 (Sheldrick, 2008)'
_computing_molecular_graphics     '<i>Mercury</i> (Macrae <i>et al.</i>, 2006)'
_computing_publication_material     '<i>publCIF</i> (Westrip, 2010)'
loop_
    _atom_site_type_symbol
    _atom_site_label
    _atom_site_fract_x
    _atom_site_fract_y
    _atom_site_fract_z
    _atom_site_U_iso_or_equiv
    _atom_site_adp_type
    _atom_site_calc_flag
    _atom_site_refinement_flags
    _atom_site_occupancy
    _atom_site_symmetry_multiplicity
    _atom_site_disorder_assembly
    _atom_site_disorder_group
    O O1 0.31644(5) 0.6668(2) 0.82875(7) 0.0201(3) Uani d . 1 1 . .
    O O2 0.39491(4) 0.1706(2) 0.69431(7) 0.0185(3) Uani d . 1 1 . .
    N N1 0.31725(5) 0.4501(2) 0.74954(8) 0.0165(3) Uani d . 1 1 . .
    C C1 0.38102(7) 0.3704(3) 0.76216(10) 0.0158(3) Uani d . 1 1 . .
    C C2 0.44623(7) 0.4799(3) 0.84598(10) 0.0215(3) Uani d . 1 1 . .
    H H2A 0.4568 0.6871 0.8294 0.032 Uiso calc R 1 1 . .
    H H2B 0.4862 0.3472 0.8486 0.032 Uiso calc R 1 1 . .
    H H2C 0.4385 0.4774 0.9149 0.032 Uiso calc R 1 1 . .
    C C3 0.33586(7) 0.0728(3) 0.60358(10) 0.0187(3) Uani d . 1 1 . .
    H H3A 0.3103 0.2503 0.5636 0.022 Uiso calc R 1 1 . .
    H H3B 0.3022 -0.0497 0.6271 0.022 Uiso calc R 1 1 . .
    C C4 0.36699(8) -0.1145(3) 0.53500(11) 0.0235(3) Uani d . 1 1 . .
    H H4A 0.3987 0.0118 0.5100 0.035 Uiso calc R 1 1 . .
    H H4B 0.3287 -0.1929 0.4739 0.035 Uiso calc R 1 1 . .
    H H4C 0.3938 -0.2843 0.5765 0.035 Uiso calc R 1 1 . .
    H H1 0.2735(10) 0.740(4) 0.8065(13) 0.035 Uiso d . 1 1 . .
loop_
    _atom_site_aniso_label
    _atom_site_aniso_U_11
    _atom_site_aniso_U_22
    _atom_site_aniso_U_33
    _atom_site_aniso_U_12
    _atom_site_aniso_U_13
    _atom_site_aniso_U_23
    O1 0.0168(5) 0.0243(5) 0.0190(5) 0.0038(4) 0.0054(4) -0.0041(4)
    O2 0.0153(5) 0.0230(5) 0.0163(5) 0.0012(3) 0.0041(4) -0.0017(4)
    N1 0.0170(6) 0.0172(6) 0.0154(6) -0.0001(4) 0.0052(4) 0.0006(4)
    C1 0.0167(7) 0.0174(6) 0.0140(6) 0.0000(5) 0.0062(5) 0.0034(5)
    C2 0.0152(7) 0.0290(7) 0.0193(7) 0.0011(5) 0.0042(5) -0.0014(6)
    C3 0.0175(7) 0.0201(7) 0.0164(7) -0.0019(5) 0.0026(5) 0.0002(5)
    C4 0.0282(7) 0.0241(7) 0.0188(7) -0.0025(6) 0.0086(6) -0.0006(5)
_geom_special_details
;
All e.s.d.'s (except the e.s.d. in the dihedral angle between two l.s. planes)
are estimated using the full covariance matrix. The cell e.s.d.'s are taken
into account individually in the estimation of e.s.d.'s in distances, angles
and torsion angles; correlations between e.s.d.'s in cell parameters are only
used when they are defined by crystal symmetry. An approximate (isotropic)
treatment of cell e.s.d.'s is used for estimating e.s.d.'s involving l.s.
planes.
;
loop_
    _geom_bond_atom_site_label_1
    _geom_bond_atom_site_label_2
    _geom_bond_site_symmetry_2
    _geom_bond_distance
    _geom_bond_publ_flag
    O1 N1 . 1.4286(13) ?
    O1 H1 . 0.871(19) ?
    O2 C1 . 1.3547(15) ?
    O2 C3 . 1.4517(15) ?
    N1 C1 . 1.2771(17) ?
    C1 C2 . 1.4922(17) ?
    C2 H2A . 0.9800 ?
    C2 H2B . 0.9800 ?
    C2 H2C . 0.9800 ?
    C3 C4 . 1.5082(17) ?
    C3 H3A . 0.9900 ?
    C3 H3B . 0.9900 ?
    C4 H4A . 0.9800 ?
    C4 H4B . 0.9800 ?
    C4 H4C . 0.9800 ?
loop_
    _geom_angle_atom_site_label_1
    _geom_angle_atom_site_label_2
    _geom_angle_atom_site_label_3
    _geom_angle_site_symmetry_1
    _geom_angle_site_symmetry_3
    _geom_angle
    _geom_angle_publ_flag
    N1 O1 H1 . . 104.1(11) ?
    C1 O2 C3 . . 117.55(9) ?
    C1 N1 O1 . . 109.76(10) ?
    N1 C1 O2 . . 120.21(12) ?
    N1 C1 C2 . . 126.66(12) ?
    O2 C1 C2 . . 113.11(10) ?
    C1 C2 H2A . . 109.5 ?
    C1 C2 H2B . . 109.5 ?
    H2A C2 H2B . . 109.5 ?
    C1 C2 H2C . . 109.5 ?
    H2A C2 H2C . . 109.5 ?
    H2B C2 H2C . . 109.5 ?
    O2 C3 C4 . . 106.57(10) ?
    O2 C3 H3A . . 110.4 ?
    C4 C3 H3A . . 110.4 ?
    O2 C3 H3B . . 110.4 ?
    C4 C3 H3B . . 110.4 ?
    H3A C3 H3B . . 108.6 ?
    C3 C4 H4A . . 109.5 ?
    C3 C4 H4B . . 109.5 ?
    H4A C4 H4B . . 109.5 ?
    C3 C4 H4C . . 109.5 ?
    H4A C4 H4C . . 109.5 ?
    H4B C4 H4C . . 109.5 ?
loop_
    _geom_torsion_atom_site_label_1
    _geom_torsion_atom_site_label_2
    _geom_torsion_atom_site_label_3
    _geom_torsion_atom_site_label_4
    _geom_torsion_site_symmetry_1
    _geom_torsion_site_symmetry_2
    _geom_torsion_site_symmetry_3
    _geom_torsion_site_symmetry_4
    _geom_torsion
    _geom_torsion_publ_flag
    O1 N1 C1 O2 . . . . -178.49(9) ?
    O1 N1 C1 C2 . . . . 0.24(17) ?
    C3 O2 C1 N1 . . . . 4.85(16) ?
    C3 O2 C1 C2 . . . . -174.04(10) ?
    C1 O2 C3 C4 . . . . 173.10(10) ?
loop_
    _geom_hbond_atom_site_label_D
    _geom_hbond_atom_site_label_H
    _geom_hbond_atom_site_label_A
    _geom_hbond_site_symmetry_A
    _geom_hbond_distance_DH
    _geom_hbond_distance_HA
    _geom_hbond_distance_DA
    _geom_hbond_angle_DHA
    O1 H1 N1 4_556 0.871(19) 1.954(19) 2.8196(14) 172.4(16)
_iucr_refine_instructions_details
;
TITL Flch13hb3 in C2/c
CELL  0.71073  19.9481   4.4138  13.3277   90.000  109.027   90.000
ZERR     8.00   0.0009   0.0001   0.0005    0.000    0.004    0.000
LATT   7
SYMM  - X,   Y, 1/2 - Z
SFAC  C    H    N    O
UNIT  32   72   8    16
MERG   2
shel 999 0.839
eqiv $1 -x+1/2, y+1/2, -z+3/2
htab o1 n1_$1
FMAP   2
PLAN   20
SIZE     0.14   0.18   0.52
ACTA
BOND
BOND   $H
CONF
mpla c1 c2 c3 c4 n1 o1 o2
L.S.  10
TEMP  -173.00
WGHT    0.061600    0.594900
FVAR       0.21002
MOLE    1
O1    4    0.316441    0.666834    0.828755    11.00000    0.01681    0.02427 =
         0.01899   -0.00411    0.00539    0.00379
O2    4    0.394908    0.170600    0.694310    11.00000    0.01534    0.02296 =
         0.01632   -0.00172    0.00409    0.00123
N1    3    0.317251    0.450129    0.749539    11.00000    0.01697    0.01720 =
         0.01542    0.00062    0.00524   -0.00009
C1    1    0.381019    0.370353    0.762160    11.00000    0.01672    0.01744 =
         0.01401    0.00344    0.00622    0.00004
C2    1    0.446235    0.479937    0.845979    11.00000    0.01515    0.02898 =
         0.01933   -0.00141    0.00425    0.00115
AFIX 137
H2A   2    0.456838    0.687144    0.829409    11.00000   -1.50000
H2B   2    0.486166    0.347234    0.848642    11.00000   -1.50000
H2C   2    0.438529    0.477402    0.914933    11.00000   -1.50000
AFIX   0
C3    1    0.335859    0.072816    0.603575    11.00000    0.01750    0.02012 =
         0.01642    0.00020    0.00255   -0.00189
AFIX  23
H3A   2    0.310315    0.250258    0.563577    11.00000   -1.20000
H3B   2    0.302164   -0.049695    0.627113    11.00000   -1.20000
AFIX   0
C4    1    0.366990   -0.114532    0.535001    11.00000    0.02818    0.02409 =
         0.01884   -0.00061    0.00861   -0.00249
AFIX 137
H4A   2    0.398719    0.011822    0.509984    11.00000   -1.50000
H4B   2    0.328691   -0.192898    0.473926    11.00000   -1.50000
H4C   2    0.393786   -0.284252    0.576535    11.00000   -1.50000
AFIX   0
H1    2    0.273536    0.739909    0.806536    11.00000   -1.50000
HKLF 4
REM  Flch13hb3 in C2/c
REM R1 =  0.0340 for    868 Fo > 4sig(Fo)  and  0.0378 for all    970 data
REM     69 parameters refined using      0 restraints
END
WGHT      0.0620      0.5908
REM Highest difference peak  0.217,  deepest hole -0.215,  1-sigma level  0.042
Q1    1   0.2704  0.4067  0.7172  11.00000  0.05    0.22
Q2    1   0.3547  0.3321  0.7748  11.00000  0.05    0.21
Q3    1   0.4113  0.4178  0.8023  11.00000  0.05    0.20
Q4    1   0.2896  0.3038  0.7310  11.00000  0.05    0.19
Q5    1   0.4436  0.1229  0.7195  11.00000  0.05    0.17
Q6    1   0.3684  0.7093  0.8564  11.00000  0.05    0.16
Q7    1   0.3499  0.5065  0.7461  11.00000  0.05    0.15
Q8    1   0.3779 -0.3063  0.5612  11.00000  0.05    0.14
Q9    1   0.3179  0.5111  0.7002  11.00000  0.05    0.13
Q10   1   0.4378  0.6511  0.8858  11.00000  0.05    0.13
Q11   1   0.3092  0.2886  0.5946  11.00000  0.05    0.12
Q12   1   0.4962  0.4686  0.8468  11.00000  0.05    0.11
Q13   1   0.3194  0.5810  0.8987  11.00000  0.05    0.11
Q14   1   0.3943 -0.5044  0.6012  11.00000  0.05    0.10
Q15   1   0.3493 -0.0112  0.5587  11.00000  0.05    0.10
Q16   1   0.3706 -0.0082  0.4803  11.00000  0.05    0.09
Q17   1   0.2900  0.4515  0.8378  11.00000  0.05    0.09
Q18   1   0.3393 -0.2130  0.5017  11.00000  0.05    0.09
Q19   1   0.3679  0.1170  0.6606  11.00000  0.05    0.09
Q20   1   0.3891  0.2461  0.7393  11.00000  0.05    0.08
;
