# Supplementary material for: anti-Ethyl aceto­hydroximate
Source: Acta Crystallogr Sect E Struct Rep Online. 2013 Aug 21;69(Pt 9):o1418. doi: 10.1107/S1600536813022368 (PMC3884389; doi:10.1107/S1600536813022368)
Supplement: Supplementary file 2 [file e-69-o1418-Isup2.hkl]

#
# h,k,l, Fc-squared, Fo-squared, sigma(Fo-squared) and status flag
#
data_I
_shelx_title ' Flch13hb3 in C2/c'
_shelx_refln_list_code          4
_shelx_F_calc_maximum      148.66
_exptl_crystal_F_000       448.00
_reflns_d_resolution_high  0.8391
 
loop_
 _symmetry_equiv_pos_as_xyz
 'x, y, z'
 '-x, y, -z+1/2'
 'x+1/2, y+1/2, z'
 '-x+1/2, y+1/2, -z+1/2'
 '-x, -y, -z'
 'x, -y, z-1/2'
 '-x+1/2, -y+1/2, -z'
 'x+1/2, -y+1/2, z-1/2'
 
_cell_length_a    19.9481
_cell_length_b     4.4138
_cell_length_c    13.3277
_cell_angle_alpha  90.000
_cell_angle_beta  109.027
_cell_angle_gamma  90.000
 
_shelx_F_squared_multiplier     1.000
 
loop_
 _refln_index_h
 _refln_index_k
 _refln_index_l
 _refln_F_squared_calc
 _refln_F_squared_meas
 _refln_F_squared_sigma
 _refln_observed_status
   4   0   0    22098.57    22434.86    162.93 o
   6   0   0     3564.24     3696.28      9.69 o
   8   0   0     1933.68     2142.26      9.62 o
  10   0   0     1126.21     1133.99     23.63 o
  12   0   0       86.60       94.82      3.04 o
  14   0   0     4048.35     4206.41     17.34 o
  16   0   0     1464.55     1613.94     20.68 o
  18   0   0      610.59      703.53     19.67 o
  20   0   0       20.82       26.35      5.29 o
  22   0   0      131.86      157.04      7.13 o
   1   1   0      969.96      957.85      4.96 o
   3   1   0      264.78      235.20      2.35 o
   5   1   0     2690.52     2901.56      9.43 o
   7   1   0     2173.05     2278.01     13.47 o
   9   1   0     1391.10     1387.27      8.47 o
  11   1   0      128.12      141.04      1.92 o
  13   1   0     1068.50     1129.84      8.04 o
  15   1   0      289.24      295.95      2.49 o
  17   1   0      798.99      850.61     12.32 o
  19   1   0      202.94      218.84     13.98 o
  21   1   0      147.18      164.72     13.42 o
   0   2   0      299.97      345.79      2.77 o
   2   2   0       24.00       16.98      1.05 o
   4   2   0       72.85       85.32      1.37 o
   6   2   0      277.10      290.14      4.30 o
   8   2   0      907.31      879.88      7.69 o
  10   2   0      954.93      926.38      8.10 o
  12   2   0        1.15        4.62      1.44 o
  14   2   0       58.81       59.66      2.23 o
  16   2   0       61.71       66.99      2.54 o
  18   2   0       38.72       34.98      2.66 o
  20   2   0        1.05        4.37      2.77 o
   1   3   0      315.41      282.27      3.46 o
   3   3   0      114.32      126.42      1.84 o
   5   3   0      766.73      727.79      4.19 o
   7   3   0       63.87       60.64      2.03 o
   9   3   0       18.52       16.73      1.91 o
  11   3   0       89.80       82.74      2.35 o
  13   3   0        0.54        1.45      2.14 o
  15   3   0       15.23       18.27      2.39 o
  17   3   0        0.20        4.94      2.59 o
   0   4   0      447.20      462.27      6.75 o
   2   4   0       50.13       42.29      1.95 o
   4   4   0      694.00      675.13      8.16 o
   6   4   0       26.02       21.10      2.14 o
   8   4   0      522.56      549.87      7.30 o
  10   4   0      116.27      113.29      3.68 o
  12   4   0       59.89       65.51      2.78 o
  14   4   0       33.24       33.96      3.53 o
   1   5   0       30.73       30.03      2.46 o
   3   5   0       36.38       45.16      2.36 o
   5   5   0      131.01      136.43      3.02 o
 -21   1   1       30.51       28.91      4.19 o
 -19   1   1      515.06      590.48     15.68 o
 -17   1   1        4.68        5.59      2.04 o
 -15   1   1      558.80      603.00      3.62 o
 -13   1   1      140.16      118.14      2.04 o
 -11   1   1        1.38        1.20      1.02 o
  -9   1   1      172.46      206.80      1.82 o
  -7   1   1     1311.42     1239.04      5.39 o
  -5   1   1     5127.54     5201.14      7.42 o
  -3   1   1      615.88      612.90      2.79 o
  -1   1   1     4509.49     4500.26     44.98 o
   1   1   1      702.12      710.81      6.07 o
   3   1   1       27.49       20.18      0.95 o
   5   1   1     4111.01     4066.03      8.33 o
   7   1   1       17.60       24.42      1.47 o
   9   1   1     3862.74     4191.93     38.13 o
  11   1   1        0.30        0.62      1.45 o
  13   1   1      979.46     1049.05      7.21 o
  15   1   1       45.42       48.80      1.86 o
  17   1   1      225.22      239.44      5.14 o
  19   1   1      301.29      331.00     11.34 o
  21   1   1      139.53      146.14      5.04 o
 -20   2   1      782.61      824.78     13.05 o
 -18   2   1       69.92       78.63      2.86 o
 -16   2   1      866.72      874.64      6.13 o
 -14   2   1        0.54        1.28      1.98 o
 -12   2   1      507.37      505.07      8.31 o
 -10   2   1       65.74       67.12      1.29 o
  -8   2   1      492.10      496.90      4.46 o
  -6   2   1        5.79        4.71      1.42 o
  -4   2   1      145.94      153.07      1.56 o
  -2   2   1      297.61      278.04      1.69 o
   0   2   1      284.90      258.92      2.46 o
   2   2   1       10.81        7.45      1.03 o
   4   2   1      640.04      621.60     11.08 o
   6   2   1        1.64        3.76      1.22 o
   8   2   1      105.44      106.27      1.84 o
  10   2   1      405.99      361.57      2.78 o
  12   2   1      302.18      304.03      2.44 o
  14   2   1      895.59      933.53      8.43 o
  16   2   1        4.88        4.41      2.19 o
  18   2   1      231.44      258.35      4.19 o
  20   2   1       36.74       45.53      3.67 o
 -17   3   1       26.23       23.19      2.68 o
 -15   3   1        2.34        2.50      2.79 o
 -13   3   1       47.19       49.96      2.42 o
 -11   3   1        1.69        2.47      2.05 o
  -9   3   1      357.93      344.65      3.21 o
  -7   3   1      135.80      133.36      2.44 o
  -5   3   1       33.07       33.66      1.57 o
  -3   3   1      967.17      984.03      4.62 o
  -1   3   1      325.89      331.45      2.38 o
   1   3   1      487.42      525.34      4.52 o
   3   3   1      220.62      210.97      2.05 o
   5   3   1      165.24      145.73      2.06 o
   7   3   1       46.76       48.89      1.77 o
   9   3   1       26.97       22.58      1.88 o
  11   3   1      264.33      255.30      4.67 o
  13   3   1      486.55      452.84      7.74 o
  15   3   1       77.73       80.23      2.93 o
  17   3   1      640.96      653.52     10.11 o
 -14   4   1      540.14      577.52      8.48 o
 -12   4   1        0.37        1.77      2.57 o
 -10   4   1      928.62      975.96      5.60 o
  -8   4   1      755.82      779.11      4.99 o
  -6   4   1       49.62       48.96      2.25 o
  -4   4   1        5.56        6.80      1.82 o
  -2   4   1      175.62      158.53      2.22 o
   0   4   1     1109.62     1082.23      9.52 o
   2   4   1        0.44        1.07      1.83 o
   4   4   1      347.26      343.70      4.34 o
   6   4   1      140.86      151.42      2.61 o
   8   4   1       19.52       20.21      2.34 o
  10   4   1       21.05       27.32      2.49 o
  12   4   1        4.96        4.02      3.05 o
  14   4   1      278.12      296.63      6.22 o
  -7   5   1       32.89       30.17      3.03 o
  -5   5   1      348.06      355.69      4.32 o
  -3   5   1      121.46      115.37      2.62 o
  -1   5   1        3.90        2.44      2.55 o
   1   5   1        0.03        0.25      2.94 o
   3   5   1       95.66       93.90      3.15 o
   5   5   1      990.87     1051.44     12.90 o
 -20   0   2      177.17      188.07      6.41 o
 -18   0   2        4.18        6.58      4.41 o
 -16   0   2      650.06      673.79     12.80 o
 -14   0   2      600.56      613.94      8.87 o
 -12   0   2       10.26        7.49      1.58 o
 -10   0   2     6215.05     6627.58     22.15 o
  -8   0   2     3200.11     3366.43     11.68 o
  -6   0   2     9418.65     9070.99    294.15 o
  -4   0   2     2193.60     1596.81      7.48 o
  -2   0   2       60.95       43.92      1.52 o
   0   0   2    15071.99    15546.50    200.43 o
   2   0   2     1709.87     2066.65      5.77 o
   4   0   2       22.45       24.03      2.73 o
   6   0   2     6423.72     6239.64     29.47 o
   8   0   2      146.93      135.32      2.60 o
  10   0   2      796.00      781.84     22.78 o
  12   0   2       72.71       84.50      2.85 o
  14   0   2     5867.90     6127.79     29.94 o
  16   0   2      431.61      463.49     11.22 o
  18   0   2      980.43     1100.40     29.39 o
  20   0   2      198.33      210.54      7.53 o
 -21   1   2       26.98       19.21      4.10 o
 -19   1   2      720.87      788.98     14.97 o
 -17   1   2     1050.09     1049.37     12.08 o
 -15   1   2     1131.70     1162.35      8.79 o
 -13   1   2      589.73      558.18      3.10 o
 -11   1   2      255.40      266.79      2.65 o
  -9   1   2      417.48      383.85     13.10 o
  -7   1   2      529.93      566.23      2.72 o
  -5   1   2     1868.86     1948.53      7.65 o
  -3   1   2    16594.22    16945.13    102.32 o
  -1   1   2      522.36      517.03      2.62 o
   1   1   2    20011.27    19376.58    111.39 o
   3   1   2      928.82      892.95      5.58 o
   5   1   2      375.85      394.43      4.64 o
   7   1   2     2023.06     2154.32     13.88 o
   9   1   2      724.59      725.69      5.10 o
  11   1   2       12.12       17.64      1.61 o
  13   1   2      302.27      297.31      2.88 o
  15   1   2       53.92       56.01      2.03 o
  17   1   2       89.27       97.00      3.20 o
  19   1   2       99.38      116.16      4.77 o
 -20   2   2       68.33       73.64      3.53 o
 -18   2   2       18.78       12.94      2.51 o
 -16   2   2      283.12      298.29      5.63 o
 -14   2   2      184.76      191.35      2.87 o
 -12   2   2       69.18       75.48      2.17 o
 -10   2   2      363.83      366.62      3.12 o
  -8   2   2       94.31       94.25      1.89 o
  -6   2   2      374.59      365.72      3.11 o
  -4   2   2     1323.17     1257.55      8.80 o
  -2   2   2      111.71      100.54      1.66 o
   0   2   2       12.67        6.25      1.12 o
   2   2   2       40.93       47.68      1.24 o
   4   2   2     3887.40     3880.33     20.64 o
   6   2   2      207.45      197.38      3.33 o
   8   2   2     1250.42     1294.41     15.34 o
  10   2   2       22.54       20.62      1.60 o
  12   2   2       38.59       24.36      1.61 o
  14   2   2      153.53      162.34      2.32 o
  16   2   2       24.87       22.01      2.65 o
  18   2   2       97.25      125.46      5.02 o
 -19   3   2      184.66      183.77      3.73 o
 -17   3   2       13.35       13.46      2.67 o
 -15   3   2      504.00      509.51      4.35 o
 -13   3   2      398.59      398.11      5.82 o
 -11   3   2      974.76      991.07      5.07 o
  -9   3   2      141.45      151.28      2.63 o
  -7   3   2      448.11      436.19      2.98 o
  -5   3   2      869.10      839.64      6.09 o
  -3   3   2       64.31       70.48      1.55 o
  -1   3   2      665.23      707.56      9.00 o
   1   3   2      305.95      282.97      2.06 o
   3   3   2       48.79       42.05      1.52 o
   5   3   2      181.49      166.12      2.10 o
   7   3   2       28.97       28.13      1.65 o
   9   3   2      123.70      114.42      2.82 o
  11   3   2       44.24       43.91      2.11 o
  13   3   2      257.98      263.68      5.34 o
  15   3   2       27.92       31.46      3.13 o
  17   3   2       59.44       66.36      4.89 o
 -14   4   2      152.93      158.16      3.47 o
 -12   4   2      150.55      158.75      3.33 o
 -10   4   2      280.31      304.01      3.85 o
  -8   4   2      110.96      119.73      3.06 o
  -6   4   2       85.52       97.83      2.45 o
  -4   4   2       23.46       18.40      1.82 o
  -2   4   2       86.31       80.57      1.93 o
   0   4   2       16.56       14.05      1.83 o
   2   4   2       37.38       29.53      2.06 o
   4   4   2      320.58      320.17      5.30 o
   6   4   2       27.19       26.82      2.08 o
   8   4   2       12.65       15.81      2.07 o
  10   4   2       96.48       93.45      4.44 o
  12   4   2       39.32       43.10      4.25 o
  -7   5   2       99.93       98.76      3.35 o
  -5   5   2        8.03        6.34      2.52 o
  -3   5   2       20.81       17.13      2.37 o
  -1   5   2       71.77       65.12      2.61 o
   1   5   2       59.48       55.90      2.86 o
   3   5   2      148.07      134.85      4.06 o
   5   5   2      418.67      422.94      7.82 o
 -23   1   3      100.31       94.32      5.15 o
 -21   1   3       18.80       15.28      4.17 o
 -19   1   3        5.83        6.84      2.50 o
 -17   1   3       62.54       72.98      4.26 o
 -15   1   3      355.82      336.16      4.37 o
 -13   1   3        1.37        4.60      1.54 o
 -11   1   3      213.88      177.80     11.80 o
  -9   1   3      292.77      312.19      5.46 o
  -7   1   3      227.41      203.39      1.98 o
  -5   1   3     8176.54     8574.21     46.37 o
  -3   1   3        4.87        4.17      1.01 o
  -1   1   3    13438.50    13729.90     65.88 o
   1   1   3     1664.12     1673.64     12.04 o
   3   1   3     1804.31     1933.95      9.35 o
   5   1   3       74.65       74.43      5.06 o
   7   1   3       35.16       35.69      1.41 o
   9   1   3     2323.26     2334.46     34.25 o
  11   1   3      202.04      219.87      2.43 o
  13   1   3     1497.91     1468.30      8.60 o
  15   1   3      358.01      374.88      4.96 o
  17   1   3       78.59       91.41      2.45 o
  19   1   3        4.01        4.91      3.46 o
 -20   2   3      721.20      740.80     10.98 o
 -18   2   3      441.41      488.03      6.02 o
 -16   2   3      152.75      137.40      2.96 o
 -14   2   3      244.66      243.14      3.37 o
 -12   2   3      298.12      297.78      4.88 o
 -10   2   3     1090.25     1059.26      5.98 o
  -8   2   3       14.31       16.35      1.23 o
  -6   2   3     5454.14     5499.18     15.33 o
  -4   2   3     1969.41     1970.52     22.84 o
  -2   2   3     2523.19     2671.22      5.41 o
   0   2   3      436.44      488.80      2.90 o
   2   2   3      134.01      141.74      1.43 o
   4   2   3      603.87      584.85      2.26 o
   6   2   3      349.18      348.43      5.62 o
   8   2   3      356.09      312.89      6.60 o
  10   2   3      574.67      549.95      8.60 o
  12   2   3        0.01        1.82      1.50 o
  14   2   3       85.58       75.00      2.54 o
  16   2   3        0.66        3.71      3.68 o
  18   2   3        0.02        4.82      4.23 o
 -19   3   3      334.96      339.01      4.33 o
 -17   3   3      180.79      186.86      3.47 o
 -15   3   3      330.76      325.56      4.48 o
 -13   3   3      438.27      432.47      4.62 o
 -11   3   3        0.97        4.12      2.31 o
  -9   3   3      326.44      340.92      2.75 o
  -7   3   3        0.95        3.64      1.62 o
  -5   3   3      201.69      208.42      3.30 o
  -3   3   3      298.40      321.52      3.68 o
  -1   3   3      182.76      201.35      2.07 o
   1   3   3       14.98       18.95      1.60 o
   3   3   3      162.80      154.12      2.89 o
   5   3   3      211.45      201.77      4.52 o
   7   3   3        0.09        1.21      1.50 o
   9   3   3       28.37       23.05      1.84 o
  11   3   3        8.35        8.97      2.42 o
  13   3   3      282.65      265.96      7.47 o
  15   3   3       49.68       54.17      4.41 o
 -14   4   3       84.00       81.92      3.14 o
 -12   4   3      318.03      320.23      3.99 o
 -10   4   3      358.78      364.07      4.04 o
  -8   4   3      810.07      814.62      4.53 o
  -6   4   3        0.07        0.93      2.06 o
  -4   4   3       35.58       37.14      1.93 o
  -2   4   3      284.97      288.96      2.89 o
   0   4   3      529.56      510.75      7.10 o
   2   4   3       41.03       37.37      2.09 o
   4   4   3      506.52      520.23     12.53 o
   6   4   3      785.69      755.22     17.79 o
   8   4   3       11.11        8.66      3.03 o
  10   4   3       39.39       40.80      4.15 o
  12   4   3       49.12       59.50      4.55 o
  -7   5   3       98.77       99.58      2.92 o
  -5   5   3      256.91      239.32      4.16 o
  -3   5   3       13.82       10.14      2.76 o
  -1   5   3      373.58      364.61      5.76 o
   1   5   3        5.65        8.61      3.25 o
   3   5   3       78.86       79.95      3.82 o
 -22   0   4      192.18      176.54      7.05 o
 -20   0   4        3.82        4.53      5.37 o
 -18   0   4     1589.00     1675.18     13.23 o
 -16   0   4      282.65      263.74      6.25 o
 -14   0   4      192.49      145.71      2.24 o
 -12   0   4       59.82       52.96      3.69 o
 -10   0   4     3481.55     2913.57     11.06 o
  -8   0   4       41.11       30.92      2.57 o
  -6   0   4     3088.64     2654.81     36.39 o
  -4   0   4       16.13       15.99      1.64 o
  -2   0   4     6808.23     7494.35     40.54 o
   0   0   4      534.15      571.10     16.00 o
   2   0   4      903.32      881.14     11.55 o
   6   0   4      971.25      909.28      7.61 o
   8   0   4     6430.52     6593.08     20.52 o
  10   0   4      102.28       94.89      3.12 o
  12   0   4      823.99      809.13      6.35 o
  14   0   4      798.25      709.70     27.91 o
  16   0   4      287.05      289.88      5.23 o
  18   0   4       77.07       80.38      4.41 o
 -23   1   4      145.88      175.62      5.69 o
 -21   1   4      498.50      474.54      6.69 o
 -19   1   4       82.05       85.61      4.35 o
 -17   1   4      248.45      220.84      3.50 o
 -15   1   4      120.37      111.60      2.77 o
 -13   1   4      241.80      210.83     16.94 o
 -11   1   4      199.80      182.30      2.47 o
  -9   1   4      334.58      351.28      2.52 o
  -7   1   4      160.18      187.35      1.39 o
  -5   1   4       79.61       92.64      1.54 o
  -3   1   4     6427.37     7133.98     33.78 o
  -1   1   4      473.57      532.13      3.39 o
   1   1   4      195.85      190.10      3.36 o
   3   1   4     1082.77     1056.05      4.82 o
   5   1   4     1905.71     1968.27     16.45 o
   7   1   4      205.51      184.06      7.56 o
   9   1   4      488.89      502.76      4.46 o
  11   1   4     1324.04     1346.58     10.83 o
  13   1   4        1.37        6.02      1.95 o
  15   1   4      922.57      947.58      7.27 o
  17   1   4        5.30        8.84      2.57 o
  19   1   4       31.52       49.32      3.74 o
 -20   2   4      512.71      544.62      9.45 o
 -18   2   4        6.78        8.95      2.47 o
 -16   2   4      393.12      393.68      3.77 o
 -14   2   4      152.64      154.52      2.67 o
 -12   2   4      135.71      138.23      2.44 o
 -10   2   4      208.26      193.73      2.48 o
  -8   2   4        3.29        3.42      1.23 o
  -6   2   4     1078.78     1019.51      4.77 o
  -4   2   4      788.27      944.82      3.37 o
  -2   2   4     1210.50     1182.66      3.98 o
   0   2   4        0.03        1.06      1.43 o
   2   2   4       25.19       16.73      1.06 o
   4   2   4      571.16      594.66      3.89 o
   6   2   4        0.44        1.61      0.96 o
   8   2   4       44.23       34.35      3.56 o
  10   2   4      545.84      473.94     26.44 o
  12   2   4        1.33        2.70      2.13 o
  14   2   4       54.08       51.12      3.16 o
  16   2   4        0.08        0.82      4.02 o
  18   2   4      501.03      596.40      8.32 o
 -19   3   4      108.49      130.16      3.54 o
 -17   3   4       64.80       68.63      2.99 o
 -15   3   4      311.95      305.23      3.75 o
 -13   3   4      735.93      734.82      7.59 o
 -11   3   4     1576.41     1569.09      7.98 o
  -9   3   4      887.34      900.96      6.88 o
  -7   3   4        2.37        5.01      1.62 o
  -5   3   4       42.11       31.14      1.53 o
  -3   3   4      229.72      235.84      2.37 o
  -1   3   4      772.90      788.64      5.70 o
   1   3   4      754.30      762.17      3.88 o
   3   3   4      788.00      794.76      6.36 o
   5   3   4     1176.69     1269.14     16.44 o
   7   3   4       55.06       50.26      2.41 o
   9   3   4      131.77      109.10      3.88 o
  11   3   4       10.55       16.49      3.58 o
  13   3   4      527.84      523.91      6.88 o
  15   3   4       43.58       43.08      4.56 o
 -14   4   4       50.99       47.01      2.99 o
 -12   4   4      356.26      358.72      4.17 o
 -10   4   4       54.24       50.04      2.75 o
  -8   4   4      100.32       92.05      2.50 o
  -6   4   4       21.89       19.63      2.09 o
  -4   4   4        0.32        1.48      1.97 o
  -2   4   4       14.98       12.79      2.25 o
   0   4   4      156.41      152.50      3.27 o
   2   4   4      244.14      248.94      5.41 o
   4   4   4      627.94      622.28      8.40 o
   6   4   4      249.79      248.48      4.27 o
   8   4   4      360.73      357.92      4.85 o
  10   4   4        7.06        7.88      3.99 o
  -5   5   4       25.57       25.16      2.87 o
  -3   5   4       17.73       13.97      3.21 o
  -1   5   4      400.54      380.23      6.18 o
   1   5   4       23.37       30.84      2.98 o
 -23   1   5      211.10      196.63      5.75 o
 -21   1   5       20.26       16.82      4.27 o
 -19   1   5      307.17      262.65     15.94 o
 -17   1   5       90.14       93.37      2.69 o
 -15   1   5      316.64      320.96      5.41 o
 -13   1   5        1.19        1.03      1.78 o
 -11   1   5     2743.85     2866.80     26.10 o
  -9   1   5     2105.24     2122.13     26.22 o
  -7   1   5      856.91      944.61      3.65 o
  -5   1   5     2011.96     2306.41      5.54 o
  -3   1   5      480.67      525.20      3.05 o
  -1   1   5     1165.54     1155.43     11.15 o
   1   1   5      187.00      171.25      1.92 o
   3   1   5     2096.42     2176.36      6.86 o
   5   1   5      428.37      404.92      5.51 o
   7   1   5        9.14        9.40      2.03 o
   9   1   5      125.55      105.05      3.12 o
  11   1   5        5.42        4.81      1.71 o
  13   1   5      947.41      942.27      7.96 o
  15   1   5       81.09       82.91      2.98 o
  17   1   5      285.22      305.55      9.37 o
 -20   2   5      669.52      695.99     10.25 o
 -18   2   5       36.27       35.56      2.54 o
 -16   2   5     1129.67     1122.99     11.48 o
 -14   2   5      341.50      315.18      5.55 o
 -12   2   5      610.72      610.50      3.91 o
 -10   2   5       85.59       72.13      1.47 o
  -8   2   5     1458.87     1473.74      5.41 o
  -6   2   5     2283.28     2338.09     17.85 o
  -4   2   5     6463.49     6541.54     23.07 o
  -2   2   5      513.34      620.80      3.17 o
   0   2   5     3904.68     3899.58     17.13 o
   2   2   5      654.58      601.04      3.69 o
   4   2   5        0.27        0.55      0.60 o
   6   2   5        0.64        0.60      1.18 o
   8   2   5      666.65      626.09      4.76 o
  10   2   5      945.66      870.27      8.35 o
  12   2   5        3.69        4.63      2.84 o
  14   2   5      330.12      325.10      5.46 o
  16   2   5      194.66      232.86      5.93 o
 -19   3   5      159.13      163.69      3.69 o
 -17   3   5      221.02      217.25      3.61 o
 -15   3   5       17.06       24.65      2.54 o
 -13   3   5      284.58      273.46      3.48 o
 -11   3   5      575.15      572.81      5.39 o
  -9   3   5       15.52       11.02      1.75 o
  -7   3   5       55.65       46.18      1.84 o
  -5   3   5      547.81      533.05      3.47 o
  -3   3   5      351.81      375.36      3.55 o
  -1   3   5      283.68      306.51      3.00 o
   1   3   5      306.77      300.20      3.11 o
   3   3   5       11.51        6.29      1.41 o
   5   3   5       61.10       58.24      3.18 o
   7   3   5        1.37        2.69      2.57 o
   9   3   5       76.89       68.99      3.80 o
  11   3   5       82.14       85.45      4.31 o
  13   3   5       39.11       40.04      4.38 o
 -14   4   5      117.14      108.09      3.31 o
 -12   4   5       34.31       36.91      2.85 o
 -10   4   5       11.91       12.40      2.62 o
  -8   4   5        2.38        2.65      2.27 o
  -6   4   5       41.68       46.35      2.47 o
  -4   4   5       13.46        9.85      2.56 o
  -2   4   5       63.16       64.83      2.59 o
   0   4   5        1.99        2.62      2.32 o
   2   4   5      372.74      390.82      3.98 o
   4   4   5       19.67       21.33      3.06 o
   6   4   5      379.46      377.83      4.88 o
   8   4   5        1.73        2.62      3.09 o
  10   4   5        0.94        3.19      4.46 o
 -22   0   6        2.66        7.82      5.77 o
 -20   0   6      582.29      496.21     18.48 o
 -18   0   6       45.58       36.16      3.44 o
 -16   0   6       10.52       12.62      2.91 o
 -14   0   6      112.82      104.49      3.11 o
 -12   0   6      233.67      139.21      4.65 o
 -10   0   6      639.05      581.57      6.97 o
  -8   0   6       33.02       37.44      3.12 o
  -6   0   6       65.90       52.81      3.67 o
  -4   0   6      831.42      959.53     33.25 o
  -2   0   6       36.38       43.90      1.98 o
   0   0   6      303.61      267.72      6.45 o
   2   0   6     2359.40     2541.11     19.73 o
   6   0   6     1497.47     1503.07     10.82 o
   8   0   6      828.68      828.92      8.98 o
  10   0   6      339.04      358.95      4.96 o
  12   0   6       22.26       24.32      3.34 o
  14   0   6      118.76      102.22      4.29 o
  16   0   6        6.15        1.64      3.80 o
 -23   1   6       15.24       27.87      4.67 o
 -21   1   6        3.35        7.26      4.07 o
 -19   1   6      159.27      168.05      4.97 o
 -17   1   6       44.35       38.77      2.40 o
 -15   1   6       53.94       46.82      2.69 o
 -13   1   6      216.61      251.66      3.44 o
 -11   1   6      214.68      209.56      3.04 o
  -9   1   6      872.19      874.61      4.01 o
  -7   1   6     2607.60     2966.44     33.05 o
  -5   1   6       21.39       27.40      1.72 o
  -3   1   6     1895.49     2344.28      8.71 o
  -1   1   6       60.23       53.05      1.40 o
   1   1   6       97.74       76.87      1.71 o
   3   1   6        2.83        1.72      1.44 o
   5   1   6      811.07      790.00      6.15 o
   7   1   6      500.03      497.54      6.09 o
   9   1   6     1018.42      974.42      7.22 o
  11   1   6      809.33      753.91      6.31 o
  13   1   6      222.43      197.17      4.03 o
  15   1   6        1.83        3.19      2.68 o
  17   1   6       76.01       86.12      4.17 o
 -20   2   6      325.37      309.06      4.01 o
 -18   2   6        3.60        2.47      2.44 o
 -16   2   6       71.50       67.97      2.89 o
 -14   2   6     1075.11     1008.66     10.24 o
 -12   2   6       49.71       45.53      2.17 o
 -10   2   6      370.02      337.87      2.33 o
  -8   2   6       84.64       71.93      1.69 o
  -6   2   6     2082.56     2116.89      6.03 o
  -4   2   6       50.64       85.22      1.77 o
  -2   2   6     1518.51     1556.31      6.02 o
   0   2   6      829.26      769.04      5.88 o
   2   2   6      352.61      366.36      3.30 o
   4   2   6      183.89      184.58      2.54 o
   6   2   6      186.04      182.70      3.15 o
   8   2   6      291.73      291.01      5.20 o
  10   2   6      235.46      210.41      4.88 o
  12   2   6      550.53      639.02      5.88 o
  14   2   6       54.47       51.55      3.67 o
  16   2   6        2.85        3.99      4.01 o
 -19   3   6      465.58      502.37      5.72 o
 -17   3   6       47.29       43.29      2.86 o
 -15   3   6      127.51      132.10      3.06 o
 -13   3   6        1.26        1.79      2.35 o
 -11   3   6     1548.72     1514.79      6.45 o
  -9   3   6      367.85      365.56      3.41 o
  -7   3   6      357.05      327.66      9.47 o
  -5   3   6     1017.79      972.37      4.68 o
  -3   3   6       53.47       47.38      2.04 o
  -1   3   6      126.24      119.39      2.45 o
   1   3   6     1025.30     1044.39      6.27 o
   3   3   6     1266.79     1210.31      7.80 o
   5   3   6     1612.91     1554.11     13.44 o
   7   3   6       42.68       34.56      2.90 o
   9   3   6      228.10      215.68      5.03 o
  11   3   6      144.23      164.84      5.12 o
  13   3   6        2.69        5.97      4.32 o
 -14   4   6       11.65        9.73      2.81 o
 -12   4   6       79.09       73.53      3.06 o
 -10   4   6        7.13        6.93      2.98 o
  -8   4   6       37.60       26.76      2.76 o
  -6   4   6      344.71      333.06      4.70 o
  -4   4   6       25.66       16.87      2.80 o
  -2   4   6      204.80      215.57      5.24 o
   0   4   6        4.93        6.33      2.52 o
   2   4   6       32.89       36.22      2.65 o
   4   4   6        3.39        0.78      3.25 o
   6   4   6        0.08        3.09      3.05 o
   8   4   6       67.03       65.61      3.61 o
 -23   1   7      266.56      251.89      6.17 o
 -21   1   7       36.59       40.18      4.37 o
 -19   1   7      872.85      835.82     17.00 o
 -17   1   7       37.96       27.19      2.98 o
 -15   1   7      314.69      288.02      3.90 o
 -13   1   7       36.28       32.45      3.00 o
 -11   1   7       35.34       40.03      1.40 o
  -9   1   7      789.97      832.85     10.27 o
  -7   1   7       11.61       23.67      1.73 o
  -5   1   7     1586.65     1951.46     26.07 o
  -3   1   7     1258.20     1573.24     30.89 o
  -1   1   7      410.33      390.69      7.48 o
   1   1   7      139.62      136.06      2.58 o
   3   1   7     2164.58     2105.06     15.07 o
   5   1   7      484.96      476.91      4.00 o
   7   1   7      352.21      315.82      4.70 o
   9   1   7      236.79      190.74      4.39 o
  11   1   7        0.08        0.62      3.11 o
  13   1   7      125.94      142.42      4.02 o
  15   1   7       35.56       36.26      3.12 o
 -20   2   7       36.32       36.49      3.60 o
 -18   2   7        6.28        8.17      2.39 o
 -16   2   7      882.57      886.63     10.03 o
 -14   2   7     1211.61     1223.02     11.29 o
 -12   2   7      478.09      494.52      5.63 o
 -10   2   7     1407.24     1436.53      9.01 o
  -8   2   7       28.78       22.12      1.37 o
  -6   2   7      152.22      182.47      2.12 o
  -4   2   7       22.77       24.62      1.65 o
  -2   2   7     1309.46     1394.88      5.78 o
   0   2   7      991.28      976.05      4.69 o
   2   2   7      210.66      208.45      2.67 o
   4   2   7      126.14      121.27      2.42 o
   6   2   7      259.59      236.68      3.61 o
   8   2   7      328.58      316.83      5.95 o
  10   2   7     1093.86     1069.92      8.67 o
  12   2   7       85.75       92.07      4.41 o
  14   2   7      697.82      780.99     10.94 o
 -17   3   7       53.39       56.53      2.95 o
 -15   3   7        0.14        0.89      2.65 o
 -13   3   7       68.65       65.37      2.71 o
 -11   3   7        0.74        4.64      3.34 o
  -9   3   7       33.37       36.35      2.38 o
  -7   3   7      504.94      502.31      4.60 o
  -5   3   7       47.77       56.87      2.10 o
  -3   3   7     1116.03     1063.99      7.77 o
  -1   3   7      334.52      321.31      3.30 o
   1   3   7      417.40      400.58      3.69 o
   3   3   7      973.15      925.54      7.86 o
   5   3   7        0.39        3.21      2.70 o
   7   3   7       60.38       59.46      3.22 o
   9   3   7       26.13       30.85      4.11 o
  11   3   7       99.47       90.23      4.82 o
 -14   4   7       11.31       12.13      3.22 o
 -12   4   7        6.70        5.33      3.92 o
 -10   4   7        0.09        2.73      3.67 o
  -8   4   7       59.77       54.77      2.97 o
  -6   4   7        6.42        4.95      2.73 o
  -4   4   7      367.28      361.57      4.60 o
  -2   4   7       89.72      110.28      2.93 o
   0   4   7      402.35      406.07      4.13 o
   2   4   7       69.89       79.30      2.92 o
   4   4   7       73.85       74.92      3.51 o
   6   4   7        2.79        3.91      3.42 o
 -22   0   8      125.18       92.57      8.28 o
 -20   0   8       53.44       28.90      5.53 o
 -18   0   8       37.94       26.84      5.05 o
 -16   0   8      288.15      214.88      9.30 o
 -14   0   8      271.49      229.79      6.09 o
 -12   0   8      316.01      276.59     11.11 o
 -10   0   8     4277.85     4107.25     59.95 o
  -8   0   8       47.92       39.12      2.55 o
  -6   0   8     5172.49     5602.56    167.06 o
  -4   0   8       37.22       51.89      2.46 o
  -2   0   8      193.18      185.53      2.75 o
   0   0   8       19.60       29.13      1.83 o
   2   0   8      857.34      855.44      4.24 o
   6   0   8      191.90      179.56      5.85 o
   8   0   8      334.71      289.64      7.05 o
  10   0   8      325.64      253.98      8.90 o
  12   0   8       44.34       46.87      6.94 o
  14   0   8        7.73        5.28      4.06 o
 -21   1   8       14.06       12.60      3.45 o
 -19   1   8      159.65      149.64      4.76 o
 -17   1   8      788.17      755.55      9.36 o
 -15   1   8      157.10      140.29      4.19 o
 -13   1   8     1808.64     1794.41     12.24 o
 -11   1   8       41.73       37.99      1.79 o
  -9   1   8      289.02      262.39      4.08 o
  -7   1   8      260.71      312.07      3.25 o
  -5   1   8        5.42        9.06      1.58 o
  -3   1   8       45.29       76.73      1.53 o
  -1   1   8      474.97      439.88     11.23 o
   1   1   8      142.55      142.02      2.27 o
   3   1   8      308.38      299.45      2.82 o
   5   1   8      576.60      567.05      7.76 o
   7   1   8      100.72       80.78      3.67 o
   9   1   8       99.67       76.09      3.32 o
  11   1   8       19.18        9.96      3.16 o
  13   1   8        2.01        3.59      3.35 o
  15   1   8       85.93       90.46      3.67 o
 -20   2   8       81.19       76.85      3.92 o
 -18   2   8        2.81        4.10      3.18 o
 -16   2   8        0.93        7.11      3.56 o
 -14   2   8      692.71      686.09      8.02 o
 -12   2   8       83.17       91.94      3.75 o
 -10   2   8      189.53      215.80      2.64 o
  -8   2   8       58.10       51.92      1.70 o
  -6   2   8      492.44      507.14      3.21 o
  -4   2   8        8.50       12.01      1.74 o
  -2   2   8      180.13      186.34      2.67 o
   0   2   8     1519.58     1522.82     15.61 o
   2   2   8      205.63      213.58      2.85 o
   4   2   8      356.34      358.39      3.64 o
   6   2   8        3.96        5.38      2.73 o
   8   2   8      496.33      523.53      7.76 o
  10   2   8      192.98      183.09      5.22 o
  12   2   8      305.09      350.52      9.53 o
 -17   3   8      134.23      156.55      5.17 o
 -15   3   8        9.32       13.70      3.80 o
 -13   3   8       23.23       20.77      3.67 o
 -11   3   8      159.78      148.19      4.42 o
  -9   3   8      662.70      651.53      7.49 o
  -7   3   8      397.64      361.34      4.08 o
  -5   3   8     2566.31     2490.97     10.71 o
  -3   3   8      107.32      115.45      2.64 o
  -1   3   8      243.25      230.73      3.11 o
   1   3   8       14.33       15.04      2.36 o
   3   3   8      282.53      288.95      3.53 o
   5   3   8      251.12      228.53      4.09 o
   7   3   8        7.91        6.66      3.04 o
   9   3   8      599.15      638.01      7.76 o
 -12   4   8       41.89       40.67      4.29 o
 -10   4   8      271.28      289.07      5.79 o
  -8   4   8       31.70       29.28      2.98 o
  -6   4   8       29.67       29.90      3.08 o
  -4   4   8      145.93      145.93      3.77 o
  -2   4   8       48.83       59.06      2.78 o
   0   4   8        9.05       12.01      2.62 o
   2   4   8      127.98      139.64      3.31 o
   4   4   8       51.98       53.22      3.49 o
 -21   1   9        7.16        6.96      3.34 o
 -19   1   9      214.66      189.06      4.16 o
 -17   1   9        0.00        2.17      2.92 o
 -15   1   9      714.52      619.87      8.30 o
 -13   1   9      101.33       98.84      2.14 o
 -11   1   9       92.41       77.25      2.78 o
  -9   1   9        0.03        1.44      2.13 o
  -7   1   9      258.20      272.95      2.87 o
  -5   1   9      971.69     1157.68     10.34 o
  -3   1   9       39.11       40.30      1.64 o
  -1   1   9      528.73      476.31     16.89 o
   1   1   9       27.41       22.85      1.89 o
   3   1   9        2.83        4.60      1.84 o
   5   1   9      227.11      196.91      3.58 o
   7   1   9        2.85        8.52      3.36 o
   9   1   9      410.13      352.43      8.23 o
  11   1   9       88.32       65.70      3.71 o
  13   1   9        3.62        3.84      4.01 o
 -20   2   9        6.21        9.18      4.21 o
 -18   2   9       25.66       21.22      3.99 o
 -16   2   9      538.50      533.55      6.65 o
 -14   2   9      200.11      218.83      4.95 o
 -12   2   9      565.02      554.19      6.34 o
 -10   2   9      438.12      445.79      3.48 o
  -8   2   9       12.69       11.06      1.70 o
  -6   2   9       91.78       96.60      2.19 o
  -4   2   9      176.72      171.80      2.43 o
  -2   2   9     1181.77     1233.19     16.24 o
   0   2   9     2769.88     2741.04     25.04 o
   2   2   9      525.42      515.05      7.84 o
   4   2   9     2469.05     2373.17     15.33 o
   6   2   9        4.68        2.84      2.82 o
   8   2   9      245.13      227.90      5.69 o
  10   2   9       23.65       23.43      4.30 o
  12   2   9        1.46        4.57      3.81 o
 -17   3   9       13.78       13.53      4.24 o
 -15   3   9        2.24        2.41      3.92 o
 -13   3   9       77.51       74.87      4.24 o
 -11   3   9        3.28        4.69      3.65 o
  -9   3   9        1.64        0.78      2.42 o
  -7   3   9        5.78       10.91      2.59 o
  -5   3   9        4.23        5.52      2.14 o
  -3   3   9        1.24        3.94      2.20 o
  -1   3   9      111.09      118.18      2.80 o
   1   3   9       26.37       27.58      2.48 o
   3   3   9        0.97        1.21      2.39 o
   5   3   9       69.46       73.08      3.46 o
   7   3   9      298.66      286.46      8.64 o
 -10   4   9      182.69      177.45      5.32 o
  -8   4   9      295.95      306.14      4.59 o
  -6   4   9      537.83      523.16      5.51 o
  -4   4   9       25.92       24.92      3.27 o
  -2   4   9       39.99       31.85      3.37 o
   0   4   9        9.98       12.99      2.71 o
   2   4   9       48.35       49.18      3.03 o
 -22   0  10      532.64      473.57     16.44 o
 -20   0  10     1046.86      986.52     20.97 o
 -18   0  10        0.72        3.40      7.71 o
 -16   0  10     2400.28     2336.88     23.04 o
 -14   0  10       48.34       46.84      3.57 o
 -12   0  10      697.96      709.11      6.36 o
 -10   0  10      935.78      958.91      9.52 o
  -8   0  10        0.86        2.69      2.72 o
  -6   0  10     1565.08     1830.22      8.43 o
  -4   0  10      265.00      293.56      4.45 o
  -2   0  10      120.08      112.18      2.80 o
   0   0  10      325.76      316.47      3.43 o
   2   0  10      191.98      173.06      2.73 o
   6   0  10       38.24       36.70      6.12 o
   8   0  10      788.72      662.94     10.74 o
  10   0  10       40.43       24.83      4.31 o
  12   0  10      213.55      222.35      7.82 o
 -21   1  10        9.44        8.36      3.56 o
 -19   1  10       45.84       48.67      3.56 o
 -17   1  10      495.95      478.62      9.50 o
 -15   1  10      425.82      399.34      4.75 o
 -13   1  10       57.35       58.23      2.29 o
 -11   1  10      178.94      177.65      4.01 o
  -9   1  10     1261.55     1235.43      5.31 o
  -7   1  10       88.38      106.86      2.71 o
  -5   1  10      353.64      411.11      5.43 o
  -3   1  10      984.01     1043.97      9.58 o
  -1   1  10      937.60      949.00      7.07 o
   1   1  10      998.03      986.87     10.69 o
   3   1  10      249.62      231.06      4.34 o
   5   1  10       11.16        8.86      2.60 o
   7   1  10      252.10      220.86      5.89 o
   9   1  10       10.43       12.58      3.39 o
  11   1  10      173.00      144.68      4.64 o
 -20   2  10      174.26      183.86      5.56 o
 -18   2  10        5.59        5.87      4.06 o
 -16   2  10      114.46      104.37      4.74 o
 -14   2  10      115.02      108.43      4.38 o
 -12   2  10      163.15      145.60      4.55 o
 -10   2  10      114.01      113.76      2.31 o
  -8   2  10      186.82      184.26      2.65 o
  -6   2  10      183.61      171.97      2.37 o
  -4   2  10       56.77       66.72      2.40 o
  -2   2  10       76.38       92.64      2.61 o
   0   2  10      363.61      372.85      4.53 o
   2   2  10        1.83        2.76      2.76 o
   4   2  10       79.96       76.57      2.69 o
   6   2  10        6.91        4.94      2.98 o
   8   2  10       54.16       59.92      4.56 o
  10   2  10        0.00        5.42      4.32 o
 -15   3  10      208.13      236.28      5.70 o
 -13   3  10       67.29       79.92      4.65 o
 -11   3  10       73.48       93.76      4.42 o
  -9   3  10       82.08       64.08      2.95 o
  -7   3  10      279.03      258.93      4.05 o
  -5   3  10      396.31      381.77      3.81 o
  -3   3  10      133.11      151.51      4.15 o
  -1   3  10       86.13       83.35      2.83 o
   1   3  10       20.55       24.01      2.63 o
   3   3  10       11.23       12.83      2.66 o
   5   3  10      148.94      141.83      4.13 o
  -8   4  10      332.85      342.84      6.67 o
  -6   4  10       15.98       15.47      3.31 o
  -4   4  10      215.95      204.21      4.45 o
  -2   4  10        3.87        7.37      3.33 o
 -21   1  11        4.78        3.54      3.65 o
 -19   1  11      236.78      235.86      4.73 o
 -17   1  11        0.00        2.65      3.24 o
 -15   1  11     1161.03     1151.59     24.51 o
 -13   1  11       30.14       31.86      2.28 o
 -11   1  11      987.04     1012.76     12.24 o
  -9   1  11       29.74       32.26      2.29 o
  -7   1  11       91.81       97.86      3.25 o
  -5   1  11      261.27      307.31      4.78 o
  -3   1  11       66.05       70.23      3.50 o
  -1   1  11      955.78     1013.81      8.52 o
   1   1  11      456.14      462.94      4.69 o
   3   1  11      308.05      282.24      7.74 o
   5   1  11      210.40      197.49      4.15 o
   7   1  11        1.34        4.52      3.82 o
   9   1  11        0.10        3.18      3.58 o
 -18   2  11       59.16       66.44      4.69 o
 -16   2  11        2.89        7.96      4.05 o
 -14   2  11       22.27       29.82      3.94 o
 -12   2  11       16.59       10.34      2.92 o
 -10   2  11      129.85      125.68      2.83 o
  -8   2  11       17.59       12.59      1.91 o
  -6   2  11      267.92      273.53      4.66 o
  -4   2  11       66.47       62.60      2.55 o
  -2   2  11       62.04       58.41      2.63 o
   0   2  11      283.27      268.98      3.50 o
   2   2  11        2.72        3.48      2.35 o
   4   2  11      166.21      157.03      3.22 o
   6   2  11       25.72       25.01      3.33 o
   8   2  11        0.12        0.22      4.13 o
 -15   3  11      150.23      177.05      5.52 o
 -13   3  11       59.74       74.01      4.67 o
 -11   3  11        5.10        6.56      4.02 o
  -9   3  11       21.57       20.35      2.92 o
  -7   3  11        0.60        2.39      2.83 o
  -5   3  11       58.42       58.56      2.70 o
  -3   3  11      156.41      173.03      3.33 o
  -1   3  11        5.46        3.86      2.64 o
   1   3  11      321.05      311.15      6.24 o
   3   3  11        5.08        4.73      2.79 o
 -20   0  12      906.49      852.45      9.00 o
 -18   0  12       96.43       90.84      4.95 o
 -16   0  12     2021.12     2071.42     23.50 o
 -14   0  12      382.01      378.81     13.25 o
 -12   0  12       31.23       26.17      3.65 o
 -10   0  12       37.36       29.98      3.42 o
  -8   0  12     1457.39     1645.27      9.11 o
  -6   0  12     1799.26     2041.78     13.22 o
  -4   0  12       51.32       50.18      3.20 o
  -2   0  12     2316.00     2433.20     17.61 o
   6   0  12        0.75        4.16      6.49 o
   8   0  12      596.94      531.65     29.12 o
 -19   1  12      173.86      148.93      4.47 o
 -17   1  12      194.04      194.90      4.45 o
 -15   1  12      236.57      226.07      4.49 o
 -13   1  12       25.82       25.08      2.19 o
 -11   1  12       12.58       15.02      2.44 o
  -9   1  12      106.55      116.74      2.83 o
  -7   1  12        0.02        2.27      2.70 o
  -5   1  12      150.26      165.59      6.25 o
  -3   1  12      764.86      781.54     16.74 o
  -1   1  12     1084.80     1107.09     15.25 o
   1   1  12      168.45      178.79      4.88 o
   3   1  12      286.57      266.91     12.94 o
   5   1  12      373.44      357.09     18.44 o
   7   1  12        5.49        2.95      4.13 o
 -16   2  12       50.75       50.57      3.65 o
 -14   2  12        3.88        3.73      3.18 o
 -12   2  12       97.31       71.11      3.48 o
 -10   2  12       77.91       67.20      2.63 o
  -8   2  12      460.29      444.69     12.89 o
  -6   2  12      175.86      190.18      4.59 o
  -4   2  12       15.14       17.25      2.52 o
  -2   2  12       18.47       15.01      2.54 o
   0   2  12       88.72       87.03      2.90 o
   2   2  12       68.13       75.17      2.90 o
   4   2  12       15.89       12.38      3.28 o
   6   2  12       58.96       57.90      3.67 o
 -13   3  12       60.36       50.04      4.77 o
 -11   3  12       40.50       43.84      4.57 o
  -9   3  12       39.76       40.72      3.24 o
  -7   3  12       56.98       54.53      3.42 o
  -5   3  12        4.82        5.48      3.17 o
  -3   3  12       21.22       26.60      2.94 o
  -1   3  12      196.47      183.36      3.73 o
   1   3  12        1.10        3.01      2.93 o
 -17   1  13      250.59      289.84      6.29 o
 -15   1  13       34.42       32.11      2.98 o
 -13   1  13       35.81       44.09      2.90 o
 -11   1  13      301.52      295.46      4.56 o
  -9   1  13       52.40       52.90      3.32 o
  -7   1  13      353.43      373.95      8.87 o
  -5   1  13       39.62       45.05      3.19 o
  -3   1  13      118.83      124.91      5.27 o
  -1   1  13       73.51       79.78      2.79 o
   1   1  13       43.64       45.49      4.26 o
   3   1  13      180.19      149.78     10.54 o
   5   1  13       23.28       17.23      4.34 o
 -16   2  13       24.17       23.28      3.76 o
 -14   2  13      345.05      358.49      5.44 o
 -12   2  13        0.47        5.50      3.29 o
 -10   2  13      136.61      144.17      3.70 o
  -8   2  13       70.60       78.62      3.96 o
  -6   2  13        6.36        6.91      2.61 o
  -4   2  13       66.01       65.74      3.02 o
  -2   2  13        4.93        4.99      2.68 o
   0   2  13        0.23        1.75      2.84 o
   2   2  13       56.00       58.53      2.98 o
  -7   3  13        0.92        2.84      3.38 o
  -5   3  13       44.00       54.65      3.83 o
 -16   0  14     1154.98     1176.85     16.42 o
 -14   0  14        1.15        3.37      4.75 o
 -12   0  14      132.06      137.44      4.64 o
 -10   0  14        4.83       13.73      3.73 o
  -8   0  14       29.39       36.47      3.91 o
  -6   0  14     1010.82     1184.60     17.23 o
 -15   1  14      121.24      125.43      3.62 o
 -13   1  14       37.20       33.54      3.57 o
 -11   1  14      557.03      571.07      6.64 o
  -9   1  14        0.04        3.24      3.40 o
  -7   1  14      330.42      374.05     11.63 o
  -5   1  14      105.25      116.37      3.75 o
  -3   1  14       95.22       95.48      3.13 o
  -1   1  14      160.65      157.26      5.22 o
   1   1  14        6.07        7.31      4.36 o
 -12   2  14      380.38      356.32      8.41 o
 -10   2  14        0.04        3.22      3.34 o
  -8   2  14       40.58       46.85      2.99 o
  -6   2  14        4.10        3.38      2.85 o
  -4   2  14       94.52      101.50      3.39 o
  -2   2  14        7.28        6.19      2.87 o
 -13   1  15       15.38       21.89      3.68 o
 -11   1  15      140.53      140.33      4.07 o
  -9   1  15       10.65       18.17      3.42 o
  -7   1  15      712.52      768.70     28.96 o
  -5   1  15       27.26       45.25      3.67 o
  -3   1  15      406.68      383.04     25.56 o
 
